# Supplementary material for: ﻿Paphiopedilummotuoense (Orchidaceae, Cypripedioideae), a new species from Motuo, Xizang, China
Source: PhytoKeys. 2025 Jun 30;259:131–44. doi: 10.3897/phytokeys.259.145861 (PMC12238957; doi:10.3897/phytokeys.259.145861)
Supplement: XML Treatment for Paphiopedilum motuoense [file phytokeys.259.145861-treatment1.xml]

<!DOCTYPE tp:taxon-treatment
  PUBLIC "-//TaxonX//DTD Taxonomic Treatment Publishing DTD v0 20100105//EN" "tax-treatment-NSO.dtd">
<tp:taxon-treatment xmlns:tp="http://www.plazi.org/taxpub"><tp:treatment-meta><kwd-group><label>Taxon classification</label><kwd>
                <named-content content-type="kingdom">Plantae</named-content>
              </kwd><kwd>
                <named-content content-type="order">Asparagales</named-content>
              </kwd><kwd>
                <named-content content-type="family">Orchidaceae</named-content>
              </kwd></kwd-group><mixed-citation publication-type="journal"><person-group><name><surname>Tang</surname><given-names>Feng-Xia</given-names></name><name><surname>Rao</surname><given-names>Wen-Hui</given-names></name><name><surname>Zhang</surname><given-names>Ze</given-names></name><name><surname>Wu</surname><given-names>Xin-Yi</given-names></name><name><surname>Wang</surname><given-names>Meng</given-names></name><name><surname>Li</surname><given-names>Jian</given-names></name><name><surname>Chen</surname><given-names>Jie-Shan</given-names></name><name><surname>Duan</surname><given-names>Xiao-Juan</given-names></name><name><surname>Wang</surname><given-names>Mei-Na</given-names></name></person-group><article-title>﻿<italic><tp:taxon-name><tp:taxon-name-part taxon-name-part-type="genus" reg="Paphiopedilum">Paphiopedilum</tp:taxon-name-part><tp:taxon-name-part taxon-name-part-type="species" reg="motuoense">motuoense</tp:taxon-name-part></tp:taxon-name></italic> (<tp:taxon-name><tp:taxon-name-part taxon-name-part-type="family">Orchidaceae</tp:taxon-name-part></tp:taxon-name>, <tp:taxon-name><tp:taxon-name-part taxon-name-part-type="subfamily">Cypripedioideae</tp:taxon-name-part></tp:taxon-name>), a new species from Motuo, Xizang, China</article-title><source>PhytoKeys</source><day>30</day><month>06</month><year>2025</year><volume>259</volume><fpage>131</fpage><lpage>144</lpage><pub-id pub-id-type="doi">10.3897/phytokeys.259.145861</pub-id></mixed-citation></tp:treatment-meta><tp:nomenclature><label>﻿</label><tp:taxon-name>
              <object-id xmlns:xlink="http://www.w3.org/1999/xlink" content-type="arpha" xlink:type="simple">3CFD05AF-7E92-5659-9E38-9CD52D31C602</object-id>
              <tp:taxon-name-part taxon-name-part-type="genus" reg="Paphiopedilum">Paphiopedilum</tp:taxon-name-part>
              <tp:taxon-name-part taxon-name-part-type="species" reg="motuoense">motuoense</tp:taxon-name-part>
              <object-id xmlns:xlink="http://www.w3.org/1999/xlink" content-type="ipni" xlink:type="simple">urn:lsid:ipni.org:names:77364576-1</object-id>
            </tp:taxon-name><tp:taxon-authority>M. N. Wang, F. X. Tang &amp; W. H. Rao</tp:taxon-authority><tp:taxon-status xmlns:xlink="http://www.w3.org/1999/xlink" xlink:type="simple">sp. nov.</tp:taxon-status><xref ref-type="fig" rid="F4">Figs 4</xref><xref ref-type="fig" rid="F5">, 5 Chinese name. 墨脱兜兰</xref></tp:nomenclature><tp:treatment-sec sec-type="material" id="SECID0EUEBG"><title>Type.</title><p>China • Xizang, Linzhi City, Motuo County, alt. 800 m, 23 Apr 2021, <italic>J.B.Chen 01800</italic> (holotype: NOCC).</p></tp:treatment-sec><tp:treatment-sec sec-type="diagnosis" id="SECID0E3EBG"><title>Diagnosis.</title><p><italic><tp:taxon-name><tp:taxon-name-part taxon-name-part-type="genus" reg="Paphiopedilum">Paphiopedilum</tp:taxon-name-part><tp:taxon-name-part taxon-name-part-type="species" reg="motuoense">motuoense</tp:taxon-name-part></tp:taxon-name></italic> is similar to <italic><tp:taxon-name><tp:taxon-name-part taxon-name-part-type="genus" reg="Paphiopedilum">P.</tp:taxon-name-part><tp:taxon-name-part taxon-name-part-type="species" reg="venustum">venustum</tp:taxon-name-part></tp:taxon-name></italic> and <italic><tp:taxon-name><tp:taxon-name-part taxon-name-part-type="genus" reg="Paphiopedilum">P.</tp:taxon-name-part><tp:taxon-name-part taxon-name-part-type="species" reg="qingyongii">qingyongii</tp:taxon-name-part></tp:taxon-name></italic> in morphology, but differs from them by having a smaller staminode, petals flushed with purplish red, a purplish red lip with purplish brown veins, pouched with erect and triangular auriculas on both sides of mouth, and leaves adaxially tessellated with pale green and pale yellowish green (Table <xref ref-type="table" rid="T1">1</xref>, Fig. <xref ref-type="fig" rid="F1">1</xref>).</p></tp:treatment-sec><tp:treatment-sec sec-type="description" id="SECID0ELGBG"><title>Description.</title><p>Plants terrestrial. Leaves 5–6, basal, oblong, 5–8 × 1.6–1.9 cm, apex acute and slightly 2-lobed, adaxially tessellated with pale green and pale yellowish green, abaxially densely spotted with purple, base contracted into petiole shape. Scape erect, up to 5.3–7.1 cm long, purple, densely shortly hirsute, 1-flowered, terminal; bract broadly ovate, 2.1–2.3 × 1.6–1.8 cm, margin ciliate; pedicel and ovary 2.6–3.1 cm long, pubescent. Flower 5.7–6.2 cm in diam.; dorsal sepal and synsepal white with green veins; petals pale yellowish white, flushed with purplish red, with a few large maroon warts mainly in basal half; lip purplish red with purplish brown veins, margin pale yellowish white; staminode pale yellow with green veins and flushed with pale purplish red. Dorsal sepal obcordate, 3.2–3.5 × 2.6–2.7 cm, apex acuminate, abaxially pubescent, margin ciliate; synsepal ovate, 3.2–3.4 × 1.8–2 cm, apex acute, abaxially pubescent, margin ciliate. Petals obovate-oblong, 4.4–4.7 × 1.6–1.8 cm, apex obtuse or subacute, margins long-ciliate; lip helmet-shaped, 2.4–2.7 cm long; lateral lobes without verruca or slightly verrucose; pouch 1.4–1.6 × 1–1.1 cm, slightly narrowed toward base, with triangular auriculas on both sides of its mouth, margins erect at mouth apex, villose at inner bottom, minutely papillate-puberulent outside. Staminode reniform-obcordate, 2.9–3.2 × 5–5.3 mm, with a sinus at apex, sinus with mucro at middle, adaxially finely papillate.</p><fig id="F4" position="float" orientation="portrait"><object-id xmlns:xlink="http://www.w3.org/1999/xlink" content-type="doi" xlink:type="simple">10.3897/phytokeys.259.145861.figure4</object-id><object-id xmlns:xlink="http://www.w3.org/1999/xlink" content-type="arpha" xlink:type="simple">3FDCC543-94FC-581D-BF6E-50081555E667</object-id><label>Figure 4.</label><caption><p>Images of living plants of <italic><tp:taxon-name><tp:taxon-name-part taxon-name-part-type="genus" reg="Paphiopedilum">Paphiopedilum</tp:taxon-name-part><tp:taxon-name-part taxon-name-part-type="species" reg="motuoense">motuoense</tp:taxon-name-part></tp:taxon-name></italic><bold>A</bold> whole plant <bold>B, C</bold> flower (side view and back view) <bold>D, E</bold> dorsal sepal (front view and back view) <bold>F, G</bold> synsepal (front view and back view) <bold>H, I</bold> petal (front view and back view) <bold>J–L</bold> lip (front view, side view and back view) <bold>M</bold> lip (vertical section) <bold>N</bold> ovary and column (with bract, synsepal and staminode) <bold>O–Q</bold> column (back view and side view) <bold>R, S</bold> staminode (front view and back view).</p></caption><graphic xmlns:xlink="http://www.w3.org/1999/xlink" xlink:href="phytokeys-259-131_article-145861__-g004.jpg" position="float" orientation="portrait" xlink:type="simple" id="oo_1364180.jpg"><uri content-type="original_file" xlink:type="simple">https://binary.pensoft.net/fig/1364180</uri></graphic></fig><fig id="F5" position="float" orientation="portrait"><object-id xmlns:xlink="http://www.w3.org/1999/xlink" content-type="doi" xlink:type="simple">10.3897/phytokeys.259.145861.figure5</object-id><object-id xmlns:xlink="http://www.w3.org/1999/xlink" content-type="arpha" xlink:type="simple">77DC4FD8-27AE-536A-A959-74CB2232F826</object-id><label>Figure 5.</label><caption><p><italic><tp:taxon-name><tp:taxon-name-part taxon-name-part-type="genus" reg="Paphiopedilum">Paphiopedilum</tp:taxon-name-part><tp:taxon-name-part taxon-name-part-type="species" reg="motuoense">motuoense</tp:taxon-name-part></tp:taxon-name></italic><bold>A</bold> whole plant <bold>B, C</bold> flower (side view and back view) <bold>D, E</bold> dorsal sepal (front view and back view) <bold>F, G</bold> synsepal (front view and back view) <bold>H, I</bold> petal (front view and back view) <bold>J–L</bold> lip (front view, side view and back view) <bold>M</bold> lip (vertical section) <bold>N</bold> ovary and column (with bract, synsepal and staminode) <bold>O–Q</bold> column (back view and side view) <bold>R, S</bold> staminode (front view and back view).</p></caption><graphic xmlns:xlink="http://www.w3.org/1999/xlink" xlink:href="phytokeys-259-131_article-145861__-g005.jpg" position="float" orientation="portrait" xlink:type="simple" id="oo_1364181.jpg"><uri content-type="original_file" xlink:type="simple">https://binary.pensoft.net/fig/1364181</uri></graphic></fig></tp:treatment-sec><tp:treatment-sec sec-type="etymology" id="SECID0ESJBG"><title>Etymology.</title><p>The species epithet “<italic><tp:taxon-name><tp:taxon-name-part taxon-name-part-type="genus" reg="Paphiopedilum"/><tp:taxon-name-part taxon-name-part-type="species" reg="motuoense">motuoense</tp:taxon-name-part></tp:taxon-name></italic>” refers to the locality name of type specimen of this new species, Motuo County, Linzhi City, Xizang, China.</p></tp:treatment-sec><tp:treatment-sec sec-type="distribution" id="SECID0ELKBG"><title>Distribution and habitat.</title><p><italic><tp:taxon-name><tp:taxon-name-part taxon-name-part-type="genus" reg="Paphiopedilum">Paphiopedilum</tp:taxon-name-part><tp:taxon-name-part taxon-name-part-type="species" reg="motuoense">motuoense</tp:taxon-name-part></tp:taxon-name></italic> is currently known only from the type locality Motuo County, Xizang, China. It is terrestrial in humus-rich places and semi-epiphytic in the humus of rocky places in forest margins at elevations of 800 m.</p></tp:treatment-sec><tp:treatment-sec sec-type="phenology" id="SECID0EOLBG"><title>Phenology.</title><p>Flowering in March and April.</p></tp:treatment-sec><tp:treatment-sec><!--Section generated to contain objects referenced in tp:taxon-treatment.--><table-wrap id="T1" position="float" orientation="portrait"><label>Table 1.</label><caption><p>Morphological comparisons of <italic><tp:taxon-name><tp:taxon-name-part taxon-name-part-type="genus" reg="Paphiopedilum">P.</tp:taxon-name-part><tp:taxon-name-part taxon-name-part-type="species" reg="motuoense">motuoense</tp:taxon-name-part></tp:taxon-name></italic> and its two related species.</p></caption><table id="TID0ELGBG" rules="all"><tbody><tr><th rowspan="1" colspan="1">Characters</th><th rowspan="1" colspan="1">
                  <italic>
                    <tp:taxon-name><tp:taxon-name-part taxon-name-part-type="genus" reg="Paphiopedilum">Paphiopedilum</tp:taxon-name-part><tp:taxon-name-part taxon-name-part-type="species" reg="motuoense">motuoense</tp:taxon-name-part></tp:taxon-name>
                  </italic>
                </th><th rowspan="1" colspan="1">
                  <italic>
                    <tp:taxon-name><tp:taxon-name-part taxon-name-part-type="genus" reg="Paphiopedilum">P.</tp:taxon-name-part><tp:taxon-name-part taxon-name-part-type="species" reg="venustum">venustum</tp:taxon-name-part></tp:taxon-name>
                  </italic>
                </th><th rowspan="1" colspan="1">
                  <italic>
                    <tp:taxon-name><tp:taxon-name-part taxon-name-part-type="genus" reg="Paphiopedilum">P.</tp:taxon-name-part><tp:taxon-name-part taxon-name-part-type="species" reg="qingyongii">qingyongii</tp:taxon-name-part></tp:taxon-name>
                  </italic>
                </th></tr><tr><td rowspan="1" colspan="1">Leaf pattern and color</td><td rowspan="1" colspan="1">leaves adaxially tessellated with <bold>pale green and pale yellowish green</bold></td><td rowspan="1" colspan="1">leaves adaxially tessellated with dark green and gray- or yellow-brownish green</td><td rowspan="1" colspan="1">leaves adaxially without tessellation or scarcely tessellated</td></tr><tr><td rowspan="1" colspan="1">Petal color</td><td rowspan="1" colspan="1"><bold>petals pale yellowish white</bold>, flushed with purplish red</td><td rowspan="1" colspan="1">petals yellow-whitish with green veins, flushed with dark red in apical half</td><td rowspan="1" colspan="1">petals downward curvy, white-green densely spotted with purple-red</td></tr><tr><td rowspan="1" colspan="1">Lip color</td><td rowspan="1" colspan="1"><bold>lip purplish red with purplish brown veins</bold>, pouch margin pale yellowish white</td><td rowspan="1" colspan="1">lip pale yellow, distinctly veined with green and slightly flushed dark red, pouch margin pale yellow</td><td rowspan="1" colspan="1">lip pale yellow, distinctly veined with deep green, pouch margin yellow</td></tr><tr><td rowspan="1" colspan="1">Pouch mouth of lip</td><td rowspan="1" colspan="1">
                  <bold>pouch triangular auriculate on both sides of its mouth</bold>
                </td><td rowspan="1" colspan="1">pouch auriculate on both sides of its mouth</td><td rowspan="1" colspan="1">pouch auriculate on both sides of its mouth</td></tr><tr><td rowspan="1" colspan="1">Staminode shape and size</td><td rowspan="1" colspan="1">staminode <bold>smaller</bold>, reniform-obcordate, <bold>2.9–3.2 × 5–5.3 mm</bold></td><td rowspan="1" colspan="1">staminode larger, reniform-obcordate, 6–7 × 9–13 mm</td><td rowspan="1" colspan="1">staminode larger, broadly oblong, 6.9–7.1 × 8.8–9 mm</td></tr></tbody></table></table-wrap><fig id="F1" position="float" orientation="portrait"><object-id xmlns:xlink="http://www.w3.org/1999/xlink" content-type="doi" xlink:type="simple">10.3897/phytokeys.259.145861.figure1</object-id><object-id xmlns:xlink="http://www.w3.org/1999/xlink" content-type="arpha" xlink:type="simple">C9B0E16A-E5B3-52AB-967B-4ED832321698</object-id><label>Figure 1.</label><caption><p><italic><tp:taxon-name><tp:taxon-name-part taxon-name-part-type="genus" reg="Paphiopedilum">Paphiopedilum</tp:taxon-name-part><tp:taxon-name-part taxon-name-part-type="species" reg="motuoense">motuoense</tp:taxon-name-part></tp:taxon-name></italic> and its allies <bold>a1–d1</bold><italic><tp:taxon-name><tp:taxon-name-part taxon-name-part-type="genus" reg="Paphiopedilum">P.</tp:taxon-name-part><tp:taxon-name-part taxon-name-part-type="species" reg="motuoense">motuoense</tp:taxon-name-part></tp:taxon-name></italic><bold>a1</bold> whole plant <bold>b1</bold> leaf <bold>c1</bold> flower <bold>d1</bold> staminode. <bold>a2–d2</bold><italic><tp:taxon-name><tp:taxon-name-part taxon-name-part-type="genus" reg="Paphiopedilum">P.</tp:taxon-name-part><tp:taxon-name-part taxon-name-part-type="species" reg="venustum">venustum</tp:taxon-name-part></tp:taxon-name></italic><bold>a2</bold> whole plant <bold>b2</bold> leaf <bold>c2</bold> flower <bold>d2</bold> staminode. <bold>a3–d3</bold><italic><tp:taxon-name><tp:taxon-name-part taxon-name-part-type="genus" reg="Paphiopedilum">P.</tp:taxon-name-part><tp:taxon-name-part taxon-name-part-type="species" reg="qingyongii">qingyongii</tp:taxon-name-part></tp:taxon-name></italic><bold>a3</bold> whole plant <bold>b3</bold> leaf <bold>c3</bold> flower <bold>d3</bold> staminode.</p></caption><graphic xmlns:xlink="http://www.w3.org/1999/xlink" xlink:href="phytokeys-259-131_article-145861__-g001.jpg" position="float" orientation="portrait" xlink:type="simple" id="oo_1364177.jpg"><uri content-type="original_file" xlink:type="simple">https://binary.pensoft.net/fig/1364177</uri></graphic></fig></tp:treatment-sec></tp:taxon-treatment>
